# Supplementary material for: Microbial Community Diversities and Taxa Abundances in Soils along a Seven-Year Gradient of Potato Monoculture Using High Throughput Pyrosequencing Approach
Source: PLoS One. 2014 Jan 30;9(1):e86610. doi: 10.1371/journal.pone.0086610 (PMC3907449; doi:10.1371/journal.pone.0086610)
Supplement: Table S1 — Relative abundance of genus within the order Hypocreales and Sodariales. (XLSX) [file pone.0086610.s003.xlsx]

## Sheet: Sheet1
Table S1. Relative abundance of genus within the order Hypocreales and Sodariales
Order	Genus/taxon	Year 1			Year 2			Year 3			Year 4			Year 6			Year 7			Genus Mean
		Replicate 1	Replicate 2	Replicate 3	Replicate 1	Replicate 2	Replicate 3	Replicate 1	Replicate 2	Replicate 3	Replicate 1	Replicate 2	Replicate 3	Replicate 1	Replicate 2	Replicate 3	Replicate 1	Replicate 2	Replicate 3
Hypocreales	Fusarium	1.89521	1.85565	3.0725	0.0344947	6.64999	11.9799	10.5943	5.59534	6.55042	11.9008	6.77582	4.36425	13.0012	12.2961	13.1095	11.3018	14.1106	8.70752	7.98864
	Acremonium	0.922266	1.25316	0.835422	0.0172473	0.406504	0.246827	0.458765	4.93882	0.320452	0.735222	2.45083	1.34184	1.51883	0.359885	0.330215	0.679724	0.805322	0.570578	1.01066
	mitosporic_Clavicipitaceae	2.88842	0.638631	1.30883	0.0172473	1.53221	0.784556	0.789502	0.731125	0.263902	1.75473	0.370714	0.651381	1.10571	0.695777	0.814529	1.14055	0.828665	0.967502	0.960221
	mitosporic_Neonectria	0.699301	0.518135	1.06748	0	1.27163	0.784556	1.8884	1.11907	0.141376	0.735222	0.504582	0.677436	0.838396	0.587812	0.814529	1.08295	0.606909	1.04193	0.798873
	unclassified_Hypocreales	0.192561	0.204844	0.269191	0	1.69898	0.793371	1.55767	2.73053	0.593779	0.686207	0.545773	0.521105	0.437424	0.359885	1.06769	0.31106	1.21382	0.893079	0.782054
	Metacordyceps	0.810783	0.301241	0.71475	0	1.14655	0.705219	0.714819	0.432707	0.0942507	0.245074	0.0617856	0.0651381	1.36087	0.539827	0.924601	1.10599	0.641923	1.16596	0.612861
	uncultured_Hypocreales	0.192561	0.240993	0.0371299	0	0.19804	0.00881523	0.170703	9.56431	0.0565504	0.0490148	0	0	0.072904	0.0119962	0.0440286	0.0230415	0.035014	0.0248077	0.596106
	environmental_samples	0.304044	0.228943	0.417711	0	0.48989	0.396685	0.842846	0.522232	0.0471254	0.137241	0.102976	0.169359	0.340219	0.359885	0.38525	0.506912	0.361811	0.496155	0.339405
	Verticillium	0.273639	0	1.23457	0	0.614968	0.0528914	0.170703	0.119367	0.169651	0.0980296	0	0.0390829	0.0243013	0.0479846	0.0770501	0.14977	0.140056	0.148846	0.186717
	Sphaerodes	0	0.180745	0.0464123	0	0.333542	0.0617066	0.20271	0.940018	0.0282752	0.00980296	0.0411904	0.390829	0.36452	0.143954	0.0220143	0.0691244	0.035014	0.148846	0.167706
	Stilbella	0.304044	0.481986	0.334169	0	0.281426	0.0793371	0.0640137	0.0298418	0	0.117636	0.0308928	0.0651381	0.0850547	0.0839731	0.0880572	0.126728	0.128385	0.0868271	0.132639
	mitosporic_Bionectriaceae	0	0.0120496	0.00928247	0	0	0.114598	0.160034	0.0447628	0.113101	0.117636	0.0308928	0.130276	0.947752	0.107965	0.121079	0.184332	0.0816993	0.0744232	0.124994
	Ophiocordyceps	0.0101348	0.0120496	0.00928247	0	0.0104232	0.246827	0.0426758	0.0746046	0.0377003	0.0980296	0.051488	0.208442	0.279465	0.0119962	0.198129	0.299539	0.186741	0.396924	0.120803
	Nectria	0.0202696	0	0.00928247	0	0.0938086	0.0264457	0.138696	0.0298418	0.0471254	0.588178	0.0823808	0.247525	0.133657	0.119962	0.0440286	0.0691244	0.070028	0.148846	0.103844
	Others	1.04388	0.988071	0.473406	0.051742	0.614968	0.528914	0.885522	0.984781	0.311027	0.401921	0.525178	0.390829	1.06926	0.599808	0.682444	0.552995	0.431839	0.520963	0.614308
	Sample Sum	9.55711	6.9165	9.83941	0.120731	15.3429	16.8106	18.6813	27.8574	8.77474	17.6747	11.5745	9.26264	21.5796	16.3268	18.7232	17.6037	19.6779	15.3932	14.5398
Sordariales{order}	Unidentified fungus	13.6313	9.92891	6.47916	0.0344947	5.32625	4.76904	4.43828	3.17816	0.452403	4.44074	1.89476	3.90829	4.5322	3.15499	3.15905	7.11982	4.10831	2.5676	4.61799
	Chaetomium	1.09456	4.63911	12.1322	0	3.51261	1.49859	3.13667	2.23814	0.499529	2.09783	2.06982	4.55967	4.39854	3.92274	3.43423	7.02765	3.24463	2.98933	3.47199
	Thielavia	0.435796	2.28943	0.863269	0.0172473	2.7413	0.55536	3.96885	1.65622	0.735156	4.9603	1.24601	3.4914	6.65857	7.37764	3.89653	6.32488	4.30672	3.23741	3.04234
	Schizothecium	5.00659	3.72334	3.96361	0	1.17782	1.31347	0.40542	0.208893	0.0848256	0.764631	0.25744	0.664409	0.36452	0.275912	0.451293	0.748848	0.758637	0.645001	1.15637
	Paecilomyces	2.34114	0.445837	0.371299	0.0172473	0.614968	0.431946	0.309399	0.0895255	0.0188501	0.36271	0.0926784	0.195414	0.194411	0.203935	0.165107	0.253456	0.221755	0.111635	0.357851
	uncultured_Sordariales	0.0202696	0.0481986	0.00928247	0	3.38753	0	0.0426758	0.0149209	0.00942507	0.0686207	0	0	0.036452	0.0959693	0.0110072	0.0230415	0.0116713	0.0372116	0.212016
	Other	0.374987	0.228943	2.6455	0	0.0625391	0.20275	0.128027	0.313339	0.0565504	0.548966	0.226547	0.312663	0.801944	0.77975	0.473308	0.403226	0.221755	0.210866	0.443981
	Sample Sum	22.9046	21.3038	26.4643	0.0689893	16.823	8.77116	12.4293	7.69919	1.85674	13.2438	5.78725	13.1318	16.9866	15.8109	11.5905	21.9009	12.8735	9.79906	13.3025
Note: "Unidentified fungus" is a taxon able to be assigned to the orders but unable to any lower taxa.
